# Supplementary material for: Antifungal Mechanism of Ruta graveolens Essential Oil: A Colombian Traditional Alternative against Anthracnose Caused by Colletotrichum gloeosporioides
Source: Molecules. 2024 Jul 26;29(15):3516. doi: 10.3390/molecules29153516 (PMC11314608; doi:10.3390/molecules29153516)
Supplement: Supplementary file 1 [file molecules-29-03516-s001.zip]

Archive with 1 entries (1 files):
- molecules-3085412-supplementary.pdf
